# Supplementary material for: The QPLEX™ Plus Assay Kit for the Early Clinical Diagnosis of Alzheimer’s Disease
Source: Int J Mol Sci. 2023 Jul 5;24(13):11119. doi: 10.3390/ijms241311119 (PMC10342648; doi:10.3390/ijms241311119)
Supplement: Supplementary file 1 [file ijms-24-11119-s001.zip]

Archive with 1 entries (1 files):
- ijms-2456215-supplementary.pdf
